# Supplementary material for: Preclinical Studies in Small Animals for Advanced Drug Delivery Using Hyperthermia and Intravital Microscopy
Source: Cancers (Basel). 2021 Oct 14;13(20):5146. doi: 10.3390/cancers13205146 (PMC8534089; doi:10.3390/cancers13205146)
Supplement: Supplementary file 1 [file cancers-13-05146-s001.zip]

Archive with 1 entries (1 files):
- cancers-1376349-supplementary.pdf
